# Supplementary material for: Yeast metabolic chassis designs for diverse biotechnological products
Source: Sci Rep. 2016 Jul 19;6:29694. doi: 10.1038/srep29694 (PMC4949481; doi:10.1038/srep29694)
Supplement: Supplementary Information [file srep29694-s1.xls]

## Sheet: title sheet
Yeast metabolic chassis designs for diverse biotechnological products
Paula Jouhten1, Tomasz Boruta2, Sergej Andrejev1, Filipa Pereira1, Isabel Rocha3 and Kiran Raosaheb Patil1*
1 European Molecular Biology Laboratory, Heidelberg, Germany
2 Department of Bioprocess Engineering, Lodz University of Technology, Poland
3 University of Minho, Braga, Portugal

## Sheet: heterologous pathways
Lactate
lactate dehydrogenase	NADH + pyruvate	<=>	NAD(+) + lactate [cytoplasm]
lactate transport	lactate [cytoplasm]	=>	lactate [extracellular]
lactate exchange	lactate [extracellular]	=>
Nicotianamine
nicotianamine synthase	3.000000 S-adenosyl-L-methionine	<=>	3.000000 5-methylthioadenosine [cytoplasm] + nicotianamine [cytoplasm]
nicotianamine transport	nicotianamine [cytoplasm]	=>	nicotianamine [extracellular]
nicotianamine exchange	nicotianamine [extracellular]	=>
5-methylthioadenosine transport	5-methylthioadenosine [cytoplasm]	=>	5-methylthioadenosine [extracellular]
5-methylthioadenosine exchange	5-methylthioadenosine [extracellular]	=>
Chrysin
tyrosine ammonia lyase	L-tyrosine	<=>	NH3 + p-hydroxycinnamic acid [cytoplasm]
4-coumaroyl:CoA ligase	ATP + coenzyme A + p-hydroxycinnamic acid [cytoplasm]	<=>	AMP + diphosphate + 4-coumaroyl-CoA [cytoplasm]
trans-cinnamate	NADP(+) + 4-coumaroyl-CoA [cytoplasm]	<=>	H(+) + NADPH + oxygen + cinnamoyl-CoA [cytoplasm]
pinocembrin chalcone synthase	3.000000 malonyl-CoA + cinnamoyl-CoA [cytoplasm]	<=>	3.000000 CO2 + 4.000000 coenzyme A + pinocembrin chalcone [cytoplasm]
pinocembrin chalcone isomerase	pinocembrin chalcone [cytoplasm]	<=>	pinocembrin [cytoplasm]
flavone synthase, chrysin	2-oxoglutarate + oxygen + pinocembrin [cytoplasm]	<=>	CO2 + succinate + chrysin [cytoplasm]
chrysin transport	chrysin [cytoplasm]	=>	chrysin [extracellular]
chrysin exchange	chrysin [extracellular]	=>
Apigenin
tyrosine ammonia lyase	L-tyrosine	<=>	NH3 + p-hydroxycinnamic acid [cytoplasm]
4-coumaroyl:CoA ligase	ATP + coenzyme A + p-hydroxycinnamic acid [cytoplasm]	<=>	AMP + diphosphate + 4-coumaroyl-CoA [cytoplasm]
naringenin chalcone synthase	3.000000 malonyl-CoA + 4-coumaroyl-CoA [cytoplasm]	<=>	3.000000 CO2 + 4.000000 coenzyme A + naringenin chalcone [cytoplasm]
naringenin chalcone isomerase	naringenin chalcone [cytoplasm]	<=>	naringenin [cytoplasm]
flavone synthase, apigenin	2-oxoglutarate + oxygen + naringenin [cytoplasm]	<=>	CO2 + succinate + apigenin [cytoplasm]
apigenin transport	apigenin [cytoplasm]	=>	apigenin [extracellular]
apigenin exchange	apigenin [extracellular]	=>
Luteolin
tyrosine ammonia lyase	L-tyrosine	<=>	NH3 + p-hydroxycinnamic acid [cytoplasm]
cinnamate 4-hydroxylase	p-hydroxycinnamic acid [cytoplasm]	<=>	caffeic acid [cytoplasm]
4-coumaroyl:CoA ligase, caffeic acid	ATP + coenzyme A + caffeic acid [cytoplasm]	<=>	AMP + diphosphate + caffeoyl-CoA [cytoplasm]
eriodictyol chalcone synthase	3.000000 malonyl-CoA + caffeoyl-CoA [cytoplasm]	<=>	3.000000 CO2 + 4.000000 coenzyme A + eriodictyol chalcone [cytoplasm]
eriodictyol chalcone isomerase	eriodictyol chalcone [cytoplasm]	<=>	eriodictyol [cytoplasm]
flavone synthase, luteolin	2-oxoglutarate + oxygen + eriodictyol [cytoplasm]	=>	CO2 + succinate + luteolin [cytoplasm]
luteolin transport	luteolin [cytoplasm]	=>	luteolin [extracellular]
luteolin exchange	luteolin [extracellular]	=>
Homoeriodictyol
tyrosine ammonia lyase	L-tyrosine	=>	NH3 + p-hydroxycinnamic acid [cytoplasm]
cinnamate 4-hydroxylase	p-hydroxycinnamic acid [cytoplasm]	=>	caffeic acid [cytoplasm]
S-Adenosyl-L-methionine:3,4-dihydroxy-trans-cinnamate 3-O-methyltransferase	S-adenosyl-L-methionine + caffeic acid [cytoplasm]	<=>	S-adenosyl-L-homocysteine + ferulic acid [cytoplasm]
Ferulate:CoA ligase (AMP-forming)	ATP + coenzyme A + ferulic acid [cytoplasm]	<=>	AMP + diphosphate + feruloyl-CoA [cytoplasm]
malonyl-CoA:feruloyl-CoA malonyltransferase (cyclizing)	3.000000 malonyl-CoA + feruloyl-CoA [cytoplasm]	<=>	3.000000 CO2 + 4.000000 coenzyme A + homoeriodictyol chalcone [cytoplasm]
homoeriodictyol chalcone isomerase	homoeriodictyol chalcone [cytoplasm]	<=>	homoeriodictyol [cytoplasm]
homoeriodictyol transport	homoeriodictyol [cytoplasm]	=>	homoeriodictyol [extracellular]
homoeriodictyol exchange	homoeriodictyol [extracellular]	=>
Eriodictyol
tyrosine ammonia lyase	L-tyrosine	<=>	NH3 + p-hydroxycinnamic acid [cytoplasm]
cinnamate 4-hydroxylase	p-hydroxycinnamic acid [cytoplasm]	<=>	caffeic acid [cytoplasm]
4-coumaroyl:CoA ligase, caffeic acid	ATP + coenzyme A + caffeic acid [cytoplasm]	<=>	AMP + diphosphate + caffeoyl-CoA [cytoplasm]
eriodictyol chalcone synthase	3.000000 malonyl-CoA + caffeoyl-CoA [cytoplasm]	<=>	3.000000 CO2 + 4.000000 coenzyme A + eriodictyol chalcone [cytoplasm]
eriodictyol chalcone isomerase	eriodictyol chalcone [cytoplasm]	<=>	eriodictyol [cytoplasm]
eriodictyol transport	eriodictyol [cytoplasm]	=>	eriodictyol [extracellular]
eriodictyol exchange	eriodictyol [extracellular]	=>
Naringenin
tyrosine ammonia lyase	L-tyrosine	<=>	NH3 + p-hydroxycinnamic acid [cytoplasm]
4-coumaroyl:CoA ligase	ATP + coenzyme A + p-hydroxycinnamic acid [cytoplasm]	<=>	AMP + diphosphate + 4-coumaroyl-CoA [cytoplasm]
naringenin chalcone synthase	3.000000 malonyl-CoA + 4-coumaroyl-CoA [cytoplasm]	<=>	3.000000 CO2 + 4.000000 coenzyme A + naringenin chalcone [cytoplasm]
naringenin chalcone isomerase	naringenin chalcone [cytoplasm]	<=>	naringenin [cytoplasm]
naringenin transport	naringenin [cytoplasm]	=>	naringenin [extracellular]
naringenin exchange	naringenin [extracellular]	=>
Pinocembrin
tyrosine ammonia lyase	L-tyrosine	<=>	NH3 + p-hydroxycinnamic acid [cytoplasm]
4-coumaroyl:CoA ligase	ATP + coenzyme A + p-hydroxycinnamic acid [cytoplasm]	<=>	AMP + diphosphate + 4-coumaroyl-CoA [cytoplasm]
trans-cinnamate	NADP(+) + 4-coumaroyl-CoA [cytoplasm]	<=>	H(+) + NADPH + oxygen + cinnamoyl-CoA [cytoplasm]
pinocembrin chalcone synthase	3.000000 malonyl-CoA + 4-coumaroyl-CoA [cytoplasm]	=>	3.000000 CO2 + 4.000000 coenzyme A + pinocembrin chalcone [cytoplasm]
pinocembrin chalcone isomerase	pinocembrin chalcone [cytoplasm]	=>	pinocembrin [cytoplasm]
pinocembrin transport	pinocembrin [cytoplasm]	=>	pinocembrin [extracellular]
pinocembrin exchange	pinocembrin [extracellular]	=>
p-Hydroxycinnamic acid
tyrosine ammonia lyase	L-tyrosine	<=>	NH3 + p-hydroxycinnamic acid [cytoplasm]
p-hydroxycinnamic acid transport	p-hydroxycinnamic acid [cytoplasm]	=>	p-hydroxycinnamic acid [extracellular]
p-hydroxycinnamic acid exchange	p-hydroxycinnamic acid [extracellular]	=>
Propane-1,2-diol
methylglyoxal synthase	glycerone phosphate	=>	phosphate + methylglyoxal [cytoplasm]
methylglyoxal reductase	H(+) + NADPH + methylglyoxal [cytoplasm]	<=>	NADP(+) + acetol [cytoplasm]
L-1,2-propanediol dehydrogenase	H(+) + NADH + acetol [cytoplasm]	<=>	NAD(+) + 1,2-propanediol [cytoplasm]
1,2-propanediol transport	1,2-propanediol [cytoplasm]	=>	1,2-propanediol [extracellular]
1,2-propanediol exchange	1,2-propanediol [extracellular]	=>
Propane-1,3-diol
glycerol dehydratase	glycerol	=>	3-hydroxypropionaldehyde [cytoplasm]
1,3-propanediol dehydrogenase	H(+) + NADH + 3-hydroxypropionaldehyde [cytoplasm]	<=>	NAD(+) + 1,3-propanediol [cytoplasm]
1,3-propanediol transport	1,3-propanediol [cytoplasm]	=>	1,3-propanediol [extracellular]
1,3-propanediol exchange	1,3-propanediol [extracellular]	=>
4-Methylthiobutyl-desulfoglucosinolate
methionine-oxo-acid transaminase	2-oxoglutarate + L-methionine	<=>	L-glutamate + 4-methylthio-2-oxobutanoic acid [cytoplasm]
methylthioalkylmalate synthase 1	acetyl-CoA + 4-methylthio-2-oxobutanoic acid [cytoplasm]	<=>	coenzyme A + 2-(2-methylthio)ethylmalic acid [cytoplasm]
2-(2-methylthio)ethylmalate hydroxymutase	2-(2-methylthio)ethylmalic acid [cytoplasm]	<=>	3-(2-methylthio)ethylmalic acid [cytoplasm]
3-(2-methylthio)ethylmalate oxidoreductase (decarboxylating)	3-(2-methylthio)ethylmalic acid [cytoplasm]	<=>	CO2 + 2-Oxo-5-methylthiopentanoic acid [cytoplasm]
methylthioalkylmalate synthase like	acetyl-CoA + 2-Oxo-5-methylthiopentanoic acid [cytoplasm]	<=>	coenzyme A + 2-(3-methylthio)propylmalic acid [cytoplasm]
2-(3-methylthio)propylmalate hydroxymutase	2-(3-methylthio)propylmalic acid [cytoplasm]	<=>	3-(3-methylthio)propylmalic acid [cytoplasm]
3-(3-methylthio)propylmalate oxidoreductase	3-(3-methylthio)propylmalic acid [cytoplasm]	=>	CO2 + 2-oxo-6-methylthiohexanoic acid [cytoplasm]
2-oxo-acid aminotransferase	L-glutamate + 2-oxo-6-methylthiohexanoic acid [cytoplasm]	<=>	2-oxoglutarate + dihomomethionine [cytoplasm]
dihomomethionine,NADPH:oxygen oxidoreductase (N-hydroxylating, decarboxylating)	2.000000 H(+) + 2.000000 NADPH + 2.000000 oxygen + dihomomethionine [cytoplasm]	=>	CO2 + 2.000000 NADP(+) + 5-methylthiopentanaldoxime [cytoplasm]
5-methylthiopentanaldoxime,NADPH:oxygen oxidoreductase	H(+) + L-cysteine + NADPH + oxygen + 5-methylthiopentanaldoxime [cytoplasm]	=>	NADP(+) + S-(5-Methylthiopentylthiohydroximoyl)-L-cysteine [cytoplasm]
S-(5-methylthiopentylthiohydroximoyl)-L-cysteine aminolyase	S-(5-Methylthiopentylthiohydroximoyl)-L-cysteine [cytoplasm]	=>	NH3 + pyruvate + 5-methylthiopentylthiohydroximate [cytoplasm]
N-hydroxythioamide S-beta-glucosyltransferase	UDP-glucose + 5-methylthiopentylthiohydroximate [cytoplasm]	=>	UDP + 4-methylthiobutyl-desulfoglucosinolate [cytoplasm]
4-methylthiobutyl-desulfoglucosinolate transport	4-methylthiobutyl-desulfoglucosinolate [cytoplasm]	=>	4-methylthiobutyl-desulfoglucosinolate [extracellular]
4-methylthiobutyl-desulfoglucosinolate exchange	4-methylthiobutyl-desulfoglucosinolate [extracellular]	=>
Vanillin
3-Dehydroshikimate dehydratase	3-dehydroshikimate	=>	protocatechuic acid [cytoplasm]
aromatic carboxylic acid reductase	ATP + NADPH + protocatechuic acid [cytoplasm]	=>	AMP + NADP(+) + diphosphate + protocatechuic aldehyde [cytoplasm]
O-methyltransferase	S-adenosyl-L-methionine + protocatechuic aldehyde [cytoplasm]	=>	S-adenosyl-L-homocysteine + vanillin [cytoplasm]
vanillin glucosyltransferase	UDP-glucose + vanillin [cytoplasm]	=>	UDP + vanillin glucoside [cytoplasm]
vanillin glucoside transport	vanillin glucoside [cytoplasm] => vanillin glucoside [extracellular]
vanillin glucoside exchange	vanillin glucoside [extracellular] =>
Patchoulol
patchoulol synthase	2-trans,6-trans-farnesyl diphosphate	<=>	diphosphate + patchoulol [cytoplasm]
patchoulol transport	patchoulol [cytoplasm]	=>	patchoulol [extracellular]
patchoulol exchange	patchoulol [extracellular]	=>
Cubebol
cubebol synthase	2-trans,6-trans-farnesyl diphosphate	<=>	diphosphate + cubebol [cytoplasm]
cubebol transport	cubebol [cytoplasm]	=>	cubebol [extracellular]
cubebol exchange	cubebol [extracellular]	=>
8-Epi-cedrol
epi-cedrol synthase	2-trans,6-trans-farnesyl diphosphate	<=>	diphosphate + 8-epi-cedrol [cytoplasm]
8-epi-cedrol transport	8-epi-cedrol [cytoplasm]	=>	8-epi-cedrol [extracellular]
8-epi-cedrol exchange	8-epi-cedrol [extracellular]	=>
Valecene
trans,trans-farnesyl-diphosphate diphosphate-lyase [cyclizing, (+)-Valencene-forming]	2-trans,6-trans-farnesyl diphosphate	<=>	diphosphate + valencene [cytoplasm]
valencene transport	valencene [cytoplasm]	=>	valencene [extracellular]
valencene exchange	valencene [extracellular]	=>
Poly-beta-hydroxybutyrate
(R)-3-Hydroxybutanoyl-CoA:NADP+ oxidoreductase	acetoacetyl-CoA + H(+) + NADPH	<=>	NADP(+) + (R)-3-hydroxybutanoyl-CoA [cytoplasm]
poly-beta-hydroxybutyrate polymerase	(R)-3-hydroxybutanoyl-CoA [cytoplasm]	<=>	coenzyme A + poly-beta-hydroxybutyrate [cytoplasm]
poly-beta-hydroxybutyrate transport	poly-beta-hydroxybutyrate [cytoplasm]	=>	poly-beta-hydroxybutyrate [extracellular]
poly-beta-hydroxybutyrate exchange	poly-beta-hydroxybutyrate [extracellular]	=>
Resveratrol
tyrosine ammonia lyase	L-tyrosine	<=>	NH3 + p-hydroxycinnamic acid [cytoplasm]
4-coumaroyl:CoA ligase	ATP + coenzyme A + p-hydroxycinnamic acid [cytoplasm]	<=>	AMP + diphosphate + 4-coumaroyl-CoA [cytoplasm]
resveratrol synthase	3.000000 malonyl-CoA + 4-coumaroyl-CoA [cytoplasm]	<=>	4.000000 CO2 + 4.000000 coenzyme A + resveratrol [cytoplasm]
resveratrol transport	resveratrol [cytoplasm]	=>	resveratrol [extracellular]
resveratrol exchange	resveratrol [extracellular]	=>
Butanol
(R)-3-Hydroxybutanoyl-CoA:NAD+ oxidoreductase	acetoacetyl-CoA + H(+) + NADH	<=>	NAD(+) + (R)-3-hydroxybutanoyl-CoA [cytoplasm]
3-hydroxybutyryl-CoA dehydratase	(R)-3-hydroxybutanoyl-CoA [cytoplasm]	<=>	crotonoyl-CoA [cytoplasm]
trans-2-enoyl-CoA reductase	H(+) + NADH + crotonoyl-CoA [cytoplasm]	<=>	NAD(+) + butanoyl-CoA [cytoplasm]
butanal dehydrogenase	H(+) + NADH + butanoyl-CoA [cytoplasm]	<=>	coenzyme A + NAD(+) + butanal [cytoplasm]
butanol dehydrogenase	H(+) + NADH + butanal [cytoplasm]	<=>	NAD(+) + butanol [cytoplasm]
butanol transport	butanol [cytoplasm]	=>	butanol [extracellular]
butanol exchange	butanol [extracellular]	=>
6-Methylsalicylate
6-methylsalicylate synthase	acetyl-CoA + H(+) + 3.000000 malonyl-CoA + NADPH	=>	3.000000 CO2 + 4.000000 coenzyme A + NADP(+) + 6-methylsalicylate [cytoplasm]
6-methylsalicylate transport	6-methylsalicylate [cytoplasm]	=>	6-methylsalicylate [extracellular]
6-methylsalicylate exchange	6-methylsalicylate [extracellular]	=>
Geraniol
geraniol synthase	geranyl diphosphate	<=>	diphosphate + geraniol [cytoplasm]
geraniol transport	geraniol [cytoplasm]	=>	geraniol [extracellular]
geraniol exchange	geraniol [extracellular]	=>
Amorpha-4,11-diene
amorphadiene synthase	2-trans,6-trans-farnesyl diphosphate	<=>	diphosphate + amorpha-4,11-diene [cytoplasm]
amorpha-4,11-diene transport	amorpha-4,11-diene [cytoplasm]	=>	amorpha-4,11-diene [extracellular]
amorpha-4,11-diene exchange	amorpha-4,11-diene [extracellular]	=>
Artemisinic acid
amorphadiene synthase	2-trans,6-trans-farnesyl diphosphate	<=>	diphosphate + amorpha-4,11-diene [cytoplasm]
amorpha-4,11-diene monooxygenase1	H(+) + NADPH + oxygen + amorpha-4,11-diene [cytoplasm]	=>	NADP(+) + artemisinic alcohol [cytoplasm]
amorpha-4,11-diene monooxygenase2	H(+) + NADPH + oxygen + artemisinic alcohol [cytoplasm]	=>	NADP(+) + artemisinic aldehyde [cytoplasm]
amorpha-4,11-diene monooxygenase3	H(+) + NADPH + oxygen + artemisinic aldehyde [cytoplasm]	=>	NADP(+) + artemisinic acid [cytoplasm]
artemisinic acid transport	artemisinic acid [cytoplasm]	=>	artemisinic acid [extracellular]
artemisinic acid exchange	artemisinic acid [extracellular]	=>
Beta-carotene
geranylgeranyl diphosphate synthase	isopentenyl diphosphate + 2-trans,6-trans-farnesyl diphosphate	=>	diphosphate + geranylgeranyl diphosphate [cytoplasm]
all-trans-phytoene synthase	2.000000 geranylgeranyl diphosphate [cytoplasm]	=>	2.000000 diphosphate + all-trans-phytoene [cytoplasm]
all-trans-phytoene monooxygenase	FAD + all-trans-phytoene [cytoplasm]	=>	FADH2 + all-transphytofluene [cytoplasm]
all-trans-phytofluene monooxygenase	FAD + all-transphytofluene [cytoplasm]	=>	FADH2 + zeta-carotene [cytoplasm]
zeta-carotene monooxygenase	FAD + zeta-carotene [cytoplasm]	=>	FADH2 + neurosporene [cytoplasm]
neurosporene monooxygenase	FAD + neurosporene [cytoplasm]	=>	FADH2 + lycopene [cytoplasm]
beta-carotene synthase	lycopene [cytoplasm]	=>	beta-carotene [cytoplasm]
beta-carotene transport	beta-carotene [cytoplasm]	=>	beta-carotene [extracellular]
beta-carotene exchange	beta-carotene [extracellular]	=>
Taxa-4(20),11(12)-dien-5alpha-acetoxy-10beta-ol
geranylgeranyl diphosphate synthase	isopentenyl diphosphate + 2-trans,6-trans-farnesyl diphosphate	=>	diphosphate + geranylgeranyl diphosphate [cytoplasm]
taxa-4(5),11(12)-diene synthase	geranylgeranyl diphosphate [cytoplasm]	=>	diphosphate + taxa-4(5),11(12)-diene [cytoplasm]
taxa-4(5),11(12)-diene monooxygenase	H(+) + NADPH + oxygen + taxa-4(5),11(12)-diene [cytoplasm]	=>	NADP(+) + taxa-4(20),11(12)-dien-5alpha-ol [cytoplasm]
taxa-4(20),11(12)-dien-5alpha-ol acetylase	acetyl-CoA + taxa-4(20),11(12)-dien-5alpha-ol [cytoplasm]	=>	coenzyme A + taxa-4(20),11(12)-dien-5alpha-yl acetate [cytoplasm]
taxa-4(20),11(12)-dien-5alpha-yl acetate monooxygenase	H(+) + NADPH + oxygen + taxa-4(20),11(12)-dien-5alpha-yl acetate [cytoplasm]	=>	NADP(+) + taxa-4(20),11(12)-dien-5alphaacetoxy-10beta-ol [cytoplasm]
taxa-4(20),11(12)-dien-5alphaacetoxy-10beta-ol transport	taxa-4(20),11(12)-dien-5alphaacetoxy-10beta-ol [cytoplasm]	=>	taxa-4(20),11(12)-dien-5alphaacetoxy-10beta-ol [extracellular]
taxa-4(20),11(12)-dien-5alphaacetoxy-10beta-ol exchange	taxa-4(20),11(12)-dien-5alphaacetoxy-10beta-ol [extracellular]	=>
Hydrocortisone
corticosterone synthesis 1	5,7,24(28)-ergostatrienol + H(+) + NADPH	<=>	NADP(+) + ergosta-5-enol [cytoplasm]
corticosterone synthesis 2	ergosta-5,7,22,24(28)-tetraen-3beta-ol + H(+) + NADPH	<=>	NADP(+) + ergosta-5,22-diene-3-ol [cytoplasm]
corticosterone synthesis 3	3.000000 H(+) + 3.000000 NADPH + 3.000000 oxygen + ergosta-5-enol [cytoplasm] + 6.000000 reduced adrenodoxin [cytoplasm]	=>	3.000000 NADP(+) + pregnenolone [cytoplasm] + 3,4-dimethylpentanal [cytoplasm] + 6.000000 oxidized adrenodoxin [cytoplasm]
corticosterone synthesis 4	3.000000 H(+) + 3.000000 NADPH + 3.000000 oxygen + ergosta-5,22-diene-3-ol [cytoplasm] + 6.000000 reduced adrenodoxin [cytoplasm]	=>	3.000000 NADP(+) + pregnenolone [cytoplasm] + 3,4-dimethylpentanal [cytoplasm] + 6.000000 oxidized adrenodoxin [cytoplasm]
3,4-dimethylpentanal transport	3,4-dimethylpentanal [cytoplasm]	=>	3,4-dimethylpentanal [extracellular]
3,4-dimethylpentanal exchange	3,4-dimethylpentanal [extracellular]	=>
corticosterone synthesis 5	H(+) + NADPH + oxygen + pregnenolone [cytoplasm]	=>	NADP(+) + 17-hydroxypregnenolone [cytoplasm]
corticosterone synthesis 6	H(+) + NADPH + oxygen + progesterone [cytoplasm]	=>	NADP(+) + 17-hydroxyprogesterone [cytoplasm]
corticosterone synthesis 7	NADP(+) + pregnenolone [cytoplasm]	<=>	H(+) + NADPH + progesterone [cytoplasm]
corticosterone synthesis 8	NADP(+) + 17-hydroxypregnenolone [cytoplasm]	<=>	H(+) + NADPH + 17-hydroxyprogesterone [cytoplasm]
corticosterone synthesis 9	H(+) + NADPH + oxygen + 17-hydroxyprogesterone [cytoplasm]	=>	NADP(+) + 11-deoxycortisol [cytoplasm]
corticosterone synthesis 10	H(+) + NADPH + oxygen + progesterone [cytoplasm]	=>	NADP(+) + deoxycorticosterone [cytoplasm]
corticosterone synthesis 11	H(+) + NADPH + oxygen + reduced adrenodoxin [cytoplasm] + 11-deoxycortisol [cytoplasm]	=>	NADP(+) + oxidized adrenodoxin [cytoplasm] + hydrocortisone [cytoplasm]
corticosterone synthesis 12	H(+) + NADPH + oxygen + reduced adrenodoxin [cytoplasm] + deoxycorticosterone [cytoplasm]	=>	NADP(+) + oxidized adrenodoxin [cytoplasm] + corticosterone [cytoplasm]
adrenodoxin oxidoreductase	NADPH + 2.000000 oxidized adrenodoxin [cytoplasm]	<=>	H(+) + NADP(+) + 2.000000 reduced adrenodoxin [cytoplasm]
corticosterone transport	corticosterone [cytoplasm]	=>	corticosterone [extracellular]
hydrocortisone transport	hydrocortisone [cytoplasm]	=>	hydrocortisone [extracellular]
corticosterone exchange	corticosterone [extracellular]	=>
hydrocortisone exchange	hydrocortisone [extracellular]	=>

## Sheet: lanosterol-zymosterol
Stoichiometry of the synthesis of zymosterol out of lanosterol:
'lanosterol + NAD(+) + 6 NADPH + 4 oxygen => 4alpha-methylzymosterol + CO2 + formate + NADH + 6 NADP(+) '
'4alpha-methylzymosterol + 3 NADPH + 3 oxygen => CO2 + 3 NADP(+) + zymosterol '

## Sheet: FBA Succinate
Inactivation target reactions	mol product/ mol glucose
SDH3_1;ZWF1;PDC6;	0.661207
SDH3_1;SOL1;PDC6;	0.661207
SDH3_1;GND2;PDC6;	0.661207
ZWF1;PDC6;SDH3_2;	0.661207
SOL1;PDC6;SDH3_2;	0.661207
GND2;PDC6;SDH3_2;	0.661207
SDH3_1;TKL2_1;PDC6;	0.660645
SDH3_1;TAL1;PDC6;	0.660645
TKL2_1;PDC6;SDH3_2;	0.660645
TAL1;PDC6;SDH3_2;	0.660645
SDH3_1;ZWF1;GDH3;	0.657303
SDH3_1;SOL1;GDH3;	0.657303
SDH3_1;GND2;GDH3;	0.657303
ZWF1;SDH3_2;GDH3;	0.657303
SOL1;SDH3_2;GDH3;	0.657303
GND2;SDH3_2;GDH3;	0.657303
SDH3_1;TKL2_1;GDH3;	0.65683
SDH3_1;TAL1;GDH3;	0.65683
TKL2_1;SDH3_2;GDH3;	0.65683
TAL1;SDH3_2;GDH3;	0.65683
SDH3_1;RPE1;PDC6;	0.654893
RPE1;PDC6;SDH3_2;	0.654893
SDH3_1;RPE1;GDH3;	0.652001
RPE1;SDH3_2;GDH3;	0.652001
SDH3_1;TKL2_2;PDC6;	0.649067
TKL2_2;PDC6;SDH3_2;	0.649067
SDH3_1;ZWF1;ALD6;	0.648338
SDH3_1;SOL1;ALD6;	0.648338
SDH3_1;GND2;ALD6;	0.648338
ZWF1;SDH3_2;ALD6;	0.648338
SOL1;SDH3_2;ALD6;	0.648338
GND2;SDH3_2;ALD6;	0.648338
SDH3_1;TKL2_1;ALD6;	0.647756
SDH3_1;TAL1;ALD6;	0.647756
TKL2_1;SDH3_2;ALD6;	0.647756
TAL1;SDH3_2;ALD6;	0.647756
SDH3_1;ZWF1;BPH1;	0.647751
SDH3_1;SOL1;BPH1;	0.647751
SDH3_1;GND2;BPH1;	0.647751
ZWF1;SDH3_2;BPH1;	0.647751
SOL1;SDH3_2;BPH1;	0.647751
GND2;SDH3_2;BPH1;	0.647751
SDH3_1;TKL2_1;BPH1;	0.647169
SDH3_1;TAL1;BPH1;	0.647169
TKL2_1;SDH3_2;BPH1;	0.647169
TAL1;SDH3_2;BPH1;	0.647169
SDH3_1;TKL2_2;GDH3;	0.647137
TKL2_2;SDH3_2;GDH3;	0.647137
SDH3_1;RPE1;ALD6;	0.641804
RPE1;SDH3_2;ALD6;	0.641804
SDH3_1;RPE1;BPH1;	0.641203
RPE1;SDH3_2;BPH1;	0.641203
SDH3_1;TKL2_2;ALD6;	0.635774
TKL2_2;SDH3_2;ALD6;	0.635774
SDH3_1;TKL2_2;BPH1;	0.635159
TKL2_2;SDH3_2;BPH1;	0.635159
SDH3_1;TKL2_2;SER3;	0.604359
SDH3_1;TKL2_2;SER1_1;	0.604359
SDH3_1;TKL2_2;SER2;	0.604359
TKL2_2;SDH3_2;SER3;	0.604359
TKL2_2;SDH3_2;SER1_1;	0.604359
TKL2_2;SDH3_2;SER2;	0.604359
SDH3_1;TKL2_2;CTP1_1;	0.60046
TKL2_2;SDH3_2;CTP1_1;	0.60046

## Sheet: FBA Lactate
Inactivation target reactions	mol product/ mol glucose
PDC6;COX1;	1.85927
ADH4;COX1;	1.83629
PDC6;ATP1;	1.82746
ADH4;ATP1;	1.81878
PDA1;ZWF1;PDC6;	1.87025
PDA1;SOL1;PDC6;	1.87025
PDA1;GND2;PDC6;	1.87025
PDA1;PDC6;ATP1;	1.86915
PDC6;COX1;ILV2_2;	1.86855
PDC6;COX1;ILV5_1;	1.86855
PDC6;COX1;ILV3_1;	1.86855
CIT1;PDC6;ATP1;	1.86815
PDC6;ATP1;CTP1_1;	1.86609
PDA1;PDC6;COX1;	1.86102
KGD1;PDC6;COX1;	1.86081
LSC2;PDC6;COX1;	1.86081
PDC6;COX1;PUT2;	1.86056
TKL2_2;PDC6;COX1;	1.85977
PDC6;COX1;APA1_3;	1.85935
PDC6;COX1;URA7_2;	1.85933
PDC6;COX1;YJR105WADO1;	1.85929
PDC6;NCP1;RIP1;	1.85927
PDA1;PDC6;AAC1;	1.85416
ADH4;COX1;SER3;	1.85374
ADH4;COX1;SER1_1;	1.85374
ADH4;COX1;SER2;	1.85374
CIT1;PDC6;AAC1;	1.84797
MDH3;ADH4;ATP1;	1.84082
KGD1;ADH4;COX1;	1.83984
LSC2;ADH4;COX1;	1.83984
CIT1;ADH4;ATP1;	1.8387
ADH4;ATP1;CTP1_1;	1.8387
ADH4;ATP1;SER3;	1.83866
ADH4;ATP1;SER1_1;	1.83866
ADH4;ATP1;SER2;	1.83866
RPE1;ADH4;COX1;	1.83834
ADH4;COX1;PUT2;	1.83782
ADH4;COX1;BNA4;	1.83673
ADH4;COX1;BNA5_2;	1.83673
ADH4;COX1;BNA1;	1.83673
MDH3;ADH4;COX1;	1.83657
ADH4;COX1;APA1_3;	1.83638
ADH4;COX1;URA7_2;	1.83636
ADH4;COX1;YJR105WADO1;	1.83632
ADH4;COX1;URA6_3;	1.8363
ADH4;NCP1;RIP1;	1.83629
PDC6;UTR1_2;AAC1;	1.8349
PDA1;ADH4;ATP1;	1.8345
PDC6;ATP1;ILV2_2;	1.83243
PDC6;ATP1;ILV5_1;	1.83243
PDC6;ATP1;ILV3_1;	1.83243
PDC6;ATP1;BNA2;	1.82959
PDC6;ATP1;BNA5_1;	1.82959
PDC6;ATP1;ADE3_2;	1.82958
ADH4;UTR1_2;AAC1;	1.82934
IDP2_1;ADH4;ATP1;	1.82832
IDP2_2;ADH4;ATP1;	1.82832
ADH4;ATP1;CTP1_3;	1.82832
PDC6;LYS20_2;ATP1;	1.82813
PDC6;ATP1;LYS4;	1.82813
PDC6;ATP1;LYS12;	1.82813
MDH3;PDC6;ATP1;	1.8281
PDC6;ATP1;MET22;	1.82809
ZWF1;ADH4;RIP1;	1.82804
SOL1;ADH4;RIP1;	1.82804
GND2;ADH4;RIP1;	1.82804
ADH4;ATP1;ILV2_2;	1.8279
ADH4;ATP1;ILV5_1;	1.8279
ADH4;ATP1;ILV3_1;	1.8279
PDC6;ATP1;APA1_3;	1.82757
PDC6;ATP1;URA7_2;	1.82754
PDC6;ATP1;YJR105WADO1;	1.8275
PDC6;ATP1;YNK1_2;	1.82748
PDC6;ATP1;ERG6;	1.82747
PDC6;ATP1;ERG2;	1.82747
PDC6;ATP1;ERG3;	1.82747
PDC6;ATP1;ERG5;	1.82747
PDC6;ATP1;ERG4;	1.82747
PDC6;ATP1;URA6_3;	1.82747
ADH4;ATP1;ADE3_3;	1.82522
ADH4;ATP1;ALT2;	1.82517
RPE1;PDC6;RIP1;	1.82411
PDC6;RIP1;AAC1;	1.824
TKL2_2;PDC6;RIP1;	1.82396
TKL2_1;ADH4;RIP1;	1.82184
TAL1;ADH4;RIP1;	1.82184
TKL2_1;ADH4;ATP1;	1.82181
TAL1;ADH4;ATP1;	1.82181
ZWF1;PDC6;RIP1;	1.82041
SOL1;PDC6;RIP1;	1.82041
GND2;PDC6;RIP1;	1.82041
SDH3_1;PDC6;AAC1;	1.81927
PDC6;SDH3_2;AAC1;	1.81927
ADH4;ATP1;APA1_3;	1.8189
ADH4;ATP1;URA7_2;	1.81887
ADH4;ATP1;YJR105WADO1;	1.81882
ADH4;ATP1;ERG6;	1.81879
ADH4;ATP1;ERG2;	1.81879
ADH4;ATP1;ERG3;	1.81879
ADH4;ATP1;ERG5;	1.81879
ADH4;ATP1;ERG4;	1.81879
ADH4;ATP1;DCD1_1;	1.81879
ADH4;ATP1;URA6_3;	1.81879
TKL2_1;PDC6;RIP1;	1.81722
TAL1;PDC6;RIP1;	1.81722
RPE1;ADH4;RIP1;	1.81519
ADH4;RIP1;AAC1;	1.81112
TKL2_2;ADH4;RIP1;	1.80847

## Sheet: FBA ICL1-KGD1-PYC1-Chrysin
Inactivation target reactions	mol product/ mol glucose
SDH3_1;ZWF1;BPH1;	0.203616
SDH3_1;SOL1;BPH1;	0.203616
SDH3_1;GND2;BPH1;	0.203616
ZWF1;SDH3_2;BPH1;	0.203616
SOL1;SDH3_2;BPH1;	0.203616
GND2;SDH3_2;BPH1;	0.203616
SDH3_1;TKL2_1;BPH1;	0.203174
SDH3_1;TAL1;BPH1;	0.203174
TKL2_1;SDH3_2;BPH1;	0.203174
TAL1;SDH3_2;BPH1;	0.203174
SDH3_1;RPE1;BPH1;	0.198633
RPE1;SDH3_2;BPH1;	0.198633
SDH3_1;TKL2_2;BPH1;	0.194016
TKL2_2;SDH3_2;BPH1;	0.194016

## Sheet: FBA ICL1-KGD1-PYC1-Apigenin
Inactivation target reactions	mol product/ mol glucose
TKL2_2;GAD1;BPH1;	0.0758373
TKL2_2;UGA1;BPH1;	0.0758373
TKL2_2;YBR006WUGA2;BPH1;	0.0758373

## Sheet: FBA ICL1-KGD1-PYC1-Luteolin
Inactivation target reactions	mol product/ mol glucose
TKL2_2;GAD1;BPH1;	0.0758373
TKL2_2;UGA1;BPH1;	0.0758373
TKL2_2;YBR006WUGA2;BPH1;	0.0758373

## Sheet: FBA Homoeriodictyol
Inactivation target reactions	mol product/ mol glucose
SDH3_1;FUM1_2;PYC1;	0.0938802
FUM1_1;FUM1_2;PYC1;	0.0938802

## Sheet: FBA p-Hydroxycinnamic acid
Inactivation target reactions	mol product/ mol glucose
ZWF1;TKL2_1;TAT1_11;	0.00351127
ZWF1;TAL1;TAT1_11;	0.00351127
SOL1;TKL2_1;TAT1_11;	0.00351127
SOL1;TAL1;TAT1_11;	0.00351127
GND2;TKL2_1;TAT1_11;	0.00351127
GND2;TAL1;TAT1_11;	0.00351127

[truncated: 14 more sheets: FBA Propane-1,2-diol, FBA Propane-1,3-diol, FBA Vanillin, FBA SDH3_1-SER3-Poly-beta-hydro, FBA Butanol, MiMBl Succinate, MiMBl Lactate, MiMBl Homoeriodictyol, MiMBl Propane-1,2-diol, MiMBl Propane-1,3-diol, MiMBl Vanillin, MiMBl Poly-beta-hydroxybutyrate, MiMBl Butanol, MiMBl 6-Methylsalicylate]
